# Supplementary material for: A Gene Island with Two Possible Configurations Is Involved in Chromatic Acclimation in Marine Synechococcus
Source: PLoS One. 2013 Dec 31;8(12):e84459. doi: 10.1371/journal.pone.0084459 (PMC3877281; doi:10.1371/journal.pone.0084459)
Supplement: Table S1 — Characteristics of marine Synechococcus strains and accession numbers of sequences used in this study. (XLSX) [file pone.0084459.s007.xlsx]

## Sheet: Table S1
Table S1. Characteristics of marine Synechococcus strains and accession numbers of sequences used in this study.
	Strain characteristics										Genomic information				Protein accession numbers
Strain	RCC #a	Subclusterb	Subcladeb	Isolation site	Lat. (N)	Long. (E)	Date	Depth (m)	Reference		Genome statusc	Genome accession #	CA4 island accession #		Unk10	FciA	FciB	CpeY	MpeY	MpeZ	MpeW
CC9311	1086	5.1	Ia	California current	32	-124.52	1993-01-01	95	Palenik et al., 2006		Complete	NC_008319			NC_008319	YP_731428	YP_731427	YP_729726	YP_729733	YP_731426	-
WH8020	2437	5.1	Ia	Sargasso Sea	38.68	-69.34	1980-06-26	50	Waterbury et al., 1986		WGS	unpublished	KF177904		AGW21768	AGW21767	AGW21766	AAA27337	AGW21769	AGW21764	-
MVIR-18-1	2385	5.1	Ib	North Sea	61	1.98	2007-07-23	25	This study		WGS	unpublished	KF177892		AGW21743	AGW21742	AGW21741	AGW21744	AGW21745	AGW21739	-
WH8016	2535	5.1	Ib	Atlantic Ocean	41.52	-70.67	1980-06-01	nd	Waterbury et al., 1986		WGS	NZ_AGIK01000000			ZP_08956116	ZP_08956113	ZP_08956112	ZP_08957406	ZP_08957409	-	-
WH8109	2033	5.1	IIa	Sargasso Sea	39.29	-70.28	1981-06-01	nd	Waterbury et al., 1986		WGS	NZ_ACNY00000000			ZP_05789211	ZP_05788624	ZP_05790361	ZP_05789451	ZP_05788234	-	ZP_05790143
CC9605	753	5.1	IIc	California current	33.3	-124.2	1996-01-01	51	Dufresne et al., 2008		WGS	CP000110			YP_380762	-	-	YP_380760	YP_380767	-	-
A15-62	2374	5.1	IIc	Atlantic Ocean	17.62	-20.97	2004-10-04	15	Mazard et al., 2012		WGS	unpublished	KF177881		AGW21717	AGW21719	AGW21718	AGW21720	AGW21721	-	AGW21717
PROS-U-1	2369	5.1	IIh	Atlantic Ocean, Moroccan upwelling	30.13	-10.05	1999-09-12	5	Mazard et al., 2012		WGS	unpublished	KF177895		AGW21746	AGW21749	AGW21748	AGW21750	AGW21751	-	AGW21747
M11.1	2531	5.1	IIh	Gulf of Mexico	27.7	-91.32	2004-02-15	275	Everroad et al., 2006		Not seq.	/			-	-	-	-	-	-	-
RS9915	2553	5.1	IIIa	Gulf of Aqaba	29.47	34.94	1999-10-18	10	Fuller et al., 2003		WGS	unpublished	KF177898		AGW21755	AGW21752	AGW21753	AGW21756	AGW21757	-	AGW21754
WH8102	539	5.1	IIIa	Atlantic Ocean	22.48	65.6	1981-03-15	nd	Waterbury et al., 1986		Complete	BX548020			BX548020	-	-	NP_898104	NP_898098	-	-
WH8103	2366	5.1	IIIa	Atlantic Ocean	28.5	-67.4	1981-03-17	nd	Waterbury et al., 1986		WGS	unpublished	KF177901		AGW21758	AGW21761	AGW21760	AGW21762	AGW21763	-	AGW21759
CC9902	2673	5.1	IVa	California current	32.9	-117.25	1999-01-01	5	Dufresne et al., 2008		Complete	NC_007513			YP_377567	YP_377568	YP_377569	YP_377899	YP_377893	YP_377570	-
BL107	515	5.1	IVa	Mediterannean Sea	41.72	3.57	n.d.	1800	Dufresne et al., 2008		WGS	NZ_AATZ01000000			ZP_01469559	ZP_01469558	ZP_01469557	ZP_01469889	ZP_01469895	ZP_01469555	-
WH7803	28	5.1	V	Atlantic Ocean	33.73	-67.48	1978-07-03	25	Waterbury et al., 1986		Complete	CT971583			-	-	-	YP_001224214	YP_001224217	-	-
WH7805	1085	5.1	VIc	Atlantic Ocean	33.75	-67.5	1978-06-30	nd	Waterbury et al., 1986		Complete	AAOK00000000			-	-	-	ZP_01123337	-	-	-
RS9916	555	5.1	IX	Gulf of Aqaba	29.28	34.55	1999-11-22	10	Fuller et al., 2003		WGS	NZ_AAUA00000000			ZP_01472953	ZP_01472952	ZP_01472951	ZP_01473085	ZP_01473091	ZP_01472949	-
BIOS-U3-1	2533	5.1	CRD1a	Pacific Ocean, Chile upwelling	-33.98	-73.39	2004-12-06	5	Le Gall et al., 2008		WGS	unpublished	KF177886		AGW21730	AGW21729	AGW21728	AGW21731	AGW21732	AGW21726	-
BIOS-E4-1	2534	5.1	CRD1b	South East Pacific Ocean	-31.87	-91.44	2004-11-28	40	This study		WGS	unpublished	KF177884		AGW21722	-	-	AGW21725	-	AGW21724	-
CB0205	-	5.2	CB5	Atlantic Ocean, Chesapeake bay	37.46	-76.14	nd	nd	Chen et al., 2004		WGS	ADXM00000000			-	-	-	ZP_07970129	-	-	-
RCC307	307	5.3	5.3-I	Mediterranean Sea	39.1	6.1	2996-05-26	15	Dufresne et al., 2008		Complete	NC_009482			NC_009482	YP_001228263	YP_001228262	YP_001228309	YP_001228303	YP_001228260	-
MINOS11	2319	5.3	5.3-I	Mediterranean Sea	34	18.02	1996-06-19	20	Mazard et al., 2012		WGS	unpublished	KF177889		AGW21736	AGW21733	AGW21734	AGW21737	AGW21738	-	AGW21735
a Strain number in the Roscoff culture collection (http://www.sb-roscoff.fr/Phyto/RCC)
b Phylogenetic affiliation following the nomenclature reported in previous studies (Fulller et al., 2003; Ahlgren et al., 2006; Dufresne et al., 2008; Huang et al., 2011; Mazard et al., 2012)
c WGS, Whole Genome Sequencing (scaffolds only); Not seq., Not sequenced. See results of genomic comparisons
Chen, F., Wang, K., Kan, J.J., Bachoon, D.S., Lu, J.R., Lau, S., and Campbell, L. (2004) Phylogenetic diversity of Synechococcus in the Chesapeake Bay revealed by ribulose-1,5-bisphosphate carboxylase-oxygenase (RuBisCO) large subunit gene (rbcL) sequences. Aquat Microb Ecol 36: 153-164.
Le Gall, F., Rigaut-Jalabert, F., Marie, D., Garczarek, L., Viprey, M., Gobet, A., and Vaulot, D. (2008) Picoplankton diversity in the South-East Pacific Ocean from cultures. Biogeosciences 5: 203-214.
Palenik, B., Ren, Q.H., Dupont, C.L., Myers, G.S., Heidelberg, J.F., Badger, J.H. et al. (2006) Genome sequence of Synechococcus CC9311: Insights into adaptation to a coastal environment. Proc Natl Acad Sci USA 103: 13555-13559.
Waterbury, J.B., Watson, S.W., Valois, F.W., and Franks, D.G. (1986) Biological and ecological characterization of the marine unicellular cyanobacterium Synechococcus. Can Bull Fish Aquat Sci 214: 71-120.
