# Supplementary material for: A Gene Island with Two Possible Configurations Is Involved in Chromatic Acclimation in Marine Synechococcus
Source: PLoS One. 2013 Dec 31;8(12):e84459. doi: 10.1371/journal.pone.0084459 (PMC3877281; doi:10.1371/journal.pone.0084459)
Supplement: Table S3 — Comparison of the G + C content in CA4 regions vs. whole genomes. (XLSX) [file pone.0084459.s009.xlsx]

## Sheet: Feuil1
Table S3. Comparison of the G + C content in CA4 regions vs. whole genomes
Strain	CA4 island type	GC% CA4 Region	GC% genome
BIOS-U3-1	CA4-A	41.3	53.2
MVIR18-1	CA4-A	37.7	52.8
BIOS-E4-1	CA4-A	44.6	61.3
RS9916	CA4-A	43.8	59.8
WH8020	CA4-A	38.7	53.3
WH8016	CA4-A	37.9	54.1
CC9902	CA4-A	39.2	54.2
BL107	CA4-A	39.2	55
RCC307	CA4-A	44.1	60.8
A15-62	CA4-B	38.9	61.3
PROS-U-1	CA4-B	39.9	59.3
RS9915	CA4-B	39.6	59.6
WH8103	CA4-B	40.1	60.3
WH8109	CA4-B	39.6	60.1
MINOS11	CA4-B	45	60.8
ALL	Average	40.64	57.7267
	SD	2.49537	3.42626
CA4-A	Average	40.7222	56.0556
	SD	2.78558	3.51358
CA4-B	Average	40.5167	60.2333
	SD	2.23376	0.742069
