# Supplementary material for: A Gene Island with Two Possible Configurations Is Involved in Chromatic Acclimation in Marine Synechococcus
Source: PLoS One. 2013 Dec 31;8(12):e84459. doi: 10.1371/journal.pone.0084459 (PMC3877281; doi:10.1371/journal.pone.0084459)
Supplement: Table S4 — List of primers used for real time PCR reactions. (XLSX) [file pone.0084459.s010.xlsx]

## Sheet: Table S3
Table S4. List of primers used for real time PCR reactions.
Strain name	Gene name	Primer_Fw_name	Primer_Fw_sequence	Primer_Rev_name	Primer_Rev_sequence
WH8109	mpeW	qWH8109_mpeW-110F	CAACACGGTTGGGAGCTTGT	qWH8109_mpeW-172R	CGGTAGCCGCTGCGACTA
A15-62	mpeW	qA15-62_mpeW-817F	TGTGATTTCCTTAAGCATAGAGATGAG	qA15-62_mpeW-892R	TTGAAGCTGGCCAACTGAATAA
RS9915	mpeW	qRS9915_mpeW-558F	AGATCACCTCGAAAATACCAATGTT	qRS9915_mpeW-629R	GGCTCACCAGCATCACCAAT
WH8103	mpeW	qWH8103_mpeW-627F	GCCGGCTCTTTTGTCGAATA	qWH8103_mpeW-704R	GGAGTTATCTTGAACGCACTTTTAGC
MINOS11	mpeW	qMinos11_mpeW-512F	CCCTTGCCTATTTGGTTCGA	qMinos11_mpeW-574R	GGCGTGCACTCAAGCTCTCT
CC9311	mpeZ	qCC9311_mpeZ-558F	TCCTTTGGTTCCACAACTTACTGA	qCC9311_mpeZ-633R	ACCAGCATCACCTAAGTCAATCAC
MVIR18-1	mpeZ	qMVIR18-1_mpeZ-1124F	TGATCTACGAACTTTCTAATTCTGCTTT	qMVIR18-1_mpeZ-1195R	GCCGTGCCATCACCTGTT
BL107	mpeZ	qBL107_mpeZ-53F	TCTCCCTATTATTGGCTCAAACG	qBL107_mpeZ-123R	AAGTCGAGTGGCAGCGAAAT
RS9916	mpeZ	qRS9916_mpeZ-84F	GCCACGCCCCTCAGATC	qRS9916_mpeZ-146R	GTCGCGCCACTAGAACACAA
BIOS-U3-1	mpeZ	qBIOS-U3-1_mpeZ-1084F	TGGGCGTGCGTTGAGTT	qBIOS-U3-1_mpeZ-1150R	GTGCCGATGAAGAGAGCTCAT
BIOS-E4-1	mpeZ	qBIOS-E4-1_mpeZ-629F	CTGGCGTTGAAGCTCTCCTT	qBIOS-E4-1_mpeZ-691R	TAGCCCTGAGGGACATTGAAA
RCC307	mpeZ	qRCC307_mpeZ-1039F	TTAGCGGAAACAACACCTCAGTAC	qRCC307_mpeZ-1108R	GTTGCAGCCGCACACAAG
All strains	rnpB	qProSyn_rnpB_F	GGCAAGGGTGCAARGGTG	qProSyn_rnpB_R	GCCGGGGTTTACCKAGCC
